# Supplementary material for: Subthalamic nucleus gamma activity increases not only during movement but also during movement inhibition
Source: eLife. 2017 Jul 25;6:e23947. doi: 10.7554/eLife.23947 (PMC5526662; doi:10.7554/eLife.23947)
Supplement: Figure 4—source data 1. — The average power of successful and failed stopping attempts (subject * time) are stored in the fields ‘successStop’ and ‘failedStop’, respectively. The field ‘time_in_sec’ provides the time in seconds for each data point. The field ‘stoppingWin’ provides the critical time window of interest between the stop signal and timing of the unsuccessfully stopped tap. For Figure 4C+D the field ‘controlCond’ contains the average power of the control condition, where stopping was not attempted. DOI: http://dx.doi.org/10.7554/eLife.23947.012 [file elife-23947-fig4-data1.zip]

Archive with 1 entries (1 files):
- figure4.mat
