# Supplementary material for: Subthalamic nucleus gamma activity increases not only during movement but also during movement inhibition
Source: eLife. 2017 Jul 25;6:e23947. doi: 10.7554/eLife.23947 (PMC5526662; doi:10.7554/eLife.23947)
Supplement: Figure 6—source data 1. — Data matrices (subject * frequency * time) for individual channels are stored at the respective fields in the structure data.Figure 6.below40Hz for frequencies below 40 Hz and in data.Figure 6.above60Hz for frequencies in the gamma range. The frequencies for each column are denoted in the field ‘freqs’ and the time in seconds in the field ‘time_in_sec’. DOI: http://dx.doi.org/10.7554/eLife.23947.019 [file elife-23947-fig6-data1.zip]

Archive with 1 entries (1 files):
- figure6.mat
