# Supplementary material for: Subthalamic nucleus gamma activity increases not only during movement but also during movement inhibition
Source: eLife. 2017 Jul 25;6:e23947. doi: 10.7554/eLife.23947 (PMC5526662; doi:10.7554/eLife.23947)
Supplement: Source code 1. — DOI: http://dx.doi.org/10.7554/eLife.23947.022 [file elife-23947-code1.zip]

Archive with 25 entries (21 files):
- matlab_code/code/
- matlab_code/code/calc_cohens_D.m
- matlab_code/code/calc_interSitePhaseClustering.m
- matlab_code/code/calc_pairwise_comp.m
- matlab_code/code/calc_powerPeakTimings.m
- matlab_code/code/createColbar.m
- matlab_code/code/export_graph.m
- matlab_code/code/getSignifClusters.m
- matlab_code/code/getTaps_EarlyLate.m
- matlab_code/code/getTrialsMatrix.m
- matlab_code/code/jbfill.m
- matlab_code/code/permstats.m
- matlab_code/code/plot_additives.m
- matlab_code/code/plot_interSitePhaseClustering.m
- matlab_code/code/plot_powerAvg_SuccessFail.m
- matlab_code/code/plot_timeFreq_power_Differences.m
- matlab_code/code/prepare_timeFreq_decomp.m
- matlab_code/code/set_paperPositionOptions.m
- matlab_code/code/shadedErrorBar.m
- matlab_code/code/storedConst.m
- matlab_code/data/
- matlab_code/matfiles/
- matlab_code/plots/
- matlab_code/Read_me.docx
- matlab_code/run_analyses.m
