# Supplementary material for: Subthalamic nucleus gamma activity increases not only during movement but also during movement inhibition
Source: eLife. 2017 Jul 25;6:e23947. doi: 10.7554/eLife.23947 (PMC5526662; doi:10.7554/eLife.23947)
Supplement: Source code 1. — DOI: http://dx.doi.org/10.7554/eLife.23947.022 [file elife-23947-code1.zip › matlab_code/code/calc_cohens_D.m]

function [cohens_D] = calc_cohens_D(data1, data2)
% CALC_COHENS_D Calculates Cohen's d as effect size
% INPUTS
% data1    - data of condition 1 (SUBJECTS, 1)
% data1    - data of condition 1 (SUBJECT, 1)
% OUTPUTS
% cohens_D - Cohen's d

cohens_D_nom   = nanmean(data1)-nanmean(data2);
n1 = sum(~isnan(data1(:,1)));
n2 = sum(~isnan(data2(:,1)));
% Compute the denominator:
cohens_D_denom = sqrt(  ((n1-1)*nanvar(data1) + (n2-1)*nanvar(data2)) /... 
                        (n1 + n2 - 2)  );
                    
cohens_D = cohens_D_nom ./ cohens_D_denom;
