# Supplementary material for: Subthalamic nucleus gamma activity increases not only during movement but also during movement inhibition
Source: eLife. 2017 Jul 25;6:e23947. doi: 10.7554/eLife.23947 (PMC5526662; doi:10.7554/eLife.23947)
Supplement: Source code 1. — DOI: http://dx.doi.org/10.7554/eLife.23947.022 [file elife-23947-code1.zip › matlab_code/code/calc_interSitePhaseClustering.m]

function[] = calc_interSitePhaseClustering(fileNames, paths, const)
% CALC_INTERSITEPHASECLUSTERING Calculates intersite-phase clustering
% values for several time bins and several frequencies and stores them to
% .mat files
% INPUTS
% fileNames - name of mat-fiiles to load containing the LFP and EEG data
% paths     - contains paths to folders to store figures and mat-files
% const     - contains constant variables


% Calculate ISPC between the following channel-combinations
channels1 = {'contSTN','contSTN', 'contSTN','contSTN', 'contSTN'}; 
channels2 = {'contM1', 'Cz', 'ipsiM1',  'Fz', 'Pz'}; 
channels1 = {'contSTN'}; 
channels2 = {'contM1'}; 

for gamma = 0:1 % run the calculations for the low-frequency range and the rgamma range
    
    clear ISPC
    if gamma
        freqs = 50:2:120;  % Hz
        ISPC.tWidth = 0.2; % sec, bin-width                 
        tOffsets = -0.35:0.01:0.16;  % sec, center bins around these points 
        bandWidth = 10;    %  Hz, filter between -5:+5 around center frequency
        fileAddOn = 'gamma_';
    else % if low-frequencies
        freqs = 6:40;  % Hz, start at 6, as lower frequencies would yield not enough cycles
        ISPC.tWidth = 0.25;   % sec, bin-width, wider than for fast gamma oscillations 
                              % to include more cycles
        tOffsets = -0.35:0.01:0.16;  % sec, center bins around these points 
        bandWidth = 3;    %  Hz, filter between -1.5:+1.5 around center frequency
        fileAddOn = 'beta_';
    end
    ISPC.freqs    = freqs;
    ISPC.tOffsets = tOffsets;
    tic
    
    for c = 1 : numel(channels1)  % loop through all channel combinations
        channel1 = channels1{c};
        channel2 = channels2{c};
            freqFolder = sprintf('%i-%iHz', freqs(1), freqs(end));
            
            for fn = 1:numel(fileNames)  % loop through all patients        
                freqs_tmp = freqs;
                
                for f = 1:numel(freqs_tmp);  % loop through all frequencies
                    plotFr = [freqs_tmp(f)-bandWidth/2, freqs_tmp(f)+bandWidth/2];

                    load([paths.DataDir, '\', fileNames{fn}, '.mat'], 'SSMT')  
                    NewSR   = SSMT.wvData.sampleRate;
                    dtTime  = 1/NewSR;
                    rawData1 = SSMT.wvData.(channel1);
                    rawData2 = SSMT.wvData.(channel2);
                    
                    fprintf([fileNames{fn}, ' ', channel1, '+', channel2, ' ', num2str(freqs_tmp(f)), '...\n']);                     
                    chanOutlier = SSMT.evt.lastTap_EEG_outl.(channel1) + SSMT.evt.lastTap_EEG_outl.(channel2);      

                    % Filter the data:
                    flt_data1 = ft_preproc_highpassfilter(rawData1,NewSR,plotFr(1),6,'but','twopass'); 
                    flt_data1 = ft_preproc_lowpassfilter(flt_data1,NewSR,plotFr(2),6,'but','twopass');                             
                    flt_data2 = ft_preproc_highpassfilter(rawData2,NewSR,plotFr(1),6,'but','twopass');
                    flt_data2 = ft_preproc_lowpassfilter(flt_data2,NewSR,plotFr(2),6,'but','twopass');                             

                    hilbert_data1 = angle(hilbert(flt_data1)); % get the phase after the hilbert transform
                    hilbert_data2 = angle(hilbert(flt_data2));     
                    angleDiff = hilbert_data1 - hilbert_data2; % compute the phase difference 

                    currOutlier = (SSMT.evt.outlier + chanOutlier)>=1; 
                    currTrig = SSMT.evt.stopSig_times;
                    % Include only events that were not classified as
                    % oultiers:
                    allTimes = currTrig(~currOutlier);  
                    
                    for tOff = 1:numel(tOffsets)
                        % Put a minus before tOffsets, as negative tOffsets would 
                        % extract data to the right (i.e. after an event)
                        % and not to the left as we want here;
                        % also add half of the window width to center the
                        % window around the required time-point
                        correctOffset = (-tOffsets(tOff)) + (ISPC.tWidth/2);
                        angle_diff_trials  = getTrialsMatrix(allTimes, angleDiff, dtTime, ISPC.tWidth, correctOffset);
                        ISPC_trials = (abs(sum(exp(1i*angle_diff_trials),1) / size(angle_diff_trials,1))); 
                        ISPC.ISPC(f, tOff) = mean(ISPC_trials);
                    end
                end     
                
                if ~exist([paths.SaveMatFiles, 'ISPC\'], 'dir')
                    mkdir([paths.SaveMatFiles, 'ISPC\']);
                end
                % Store ISPC for each subject 
                save([paths.SaveMatFiles, 'ISPC\', fileAddOn, 'ISPC_', channel1, '_', channel2, '_', fileNames{fn}, '.mat'],   'ISPC', '-v7.3')
            end
        end
    end
    toc
end
