# Supplementary material for: Subthalamic nucleus gamma activity increases not only during movement but also during movement inhibition
Source: eLife. 2017 Jul 25;6:e23947. doi: 10.7554/eLife.23947 (PMC5526662; doi:10.7554/eLife.23947)
Supplement: Source code 1. — DOI: http://dx.doi.org/10.7554/eLife.23947.022 [file elife-23947-code1.zip › matlab_code/code/calc_pairwise_comp.m]

function [h,p, stats, ci] = calc_pairwise_comp(data1, data2, printTxt)
% CALC_PAIRWISE_COMP Calculates Wilcoxon signed-rank test or paired t-test
% depending on whether a Lilliefors test suggests that the normality
% assumption is violated
% INPUTS
% data1 - vector with data from condition 1 
% data2 - data from condition 2, if empty compare data1 to 0
% 
% OUTPUTS
% h - 1, if the null-hypothesis is rejected, otherwise 0
% p - p-value
% stats - t-statistic
% ci    - 95% confidence interval

if nargin==1
   data2 = 0; 
end

if nargin<3
    printTxt = 1;
end

warning('off')
if lillietest(data1-data2)
    [p,h, stats] = signrank(data1, data2);
    if printTxt
        fprintf('Wilcoxon signed-rank test used\n')
    end
    ci = nan;
else
    [h,p, ci, stats] = ttest(data1, data2);    
    if printTxt
        fprintf('T-test used, t(%i)=%.1f\n', stats.df, stats.tstat)
    end
end
