# Supplementary material for: Subthalamic nucleus gamma activity increases not only during movement but also during movement inhibition
Source: eLife. 2017 Jul 25;6:e23947. doi: 10.7554/eLife.23947 (PMC5526662; doi:10.7554/eLife.23947)
Supplement: Source code 1. — DOI: http://dx.doi.org/10.7554/eLife.23947.022 [file elife-23947-code1.zip › matlab_code/code/calc_powerPeakTimings.m]

function[] = calc_powerPeakTimings(fileNames, paths, const)
% CALC_POWERPEAKTIMINGS calculates the timing of the average gamma peak in 
% each patient after the stop signal of successful and failed stops
% INPUTS
% fileNames - name of mat-fiiles to load containing the LFP and EEG data
% paths     - contains paths to folders to store figures and mat-files
% const     - contains constant variables

plotFr = [60, 90]; % 60-90 Hz gamma activity
dsSR   = 200;  % Downsample to 200 Hz after Hilbert-transform if stored later

channel = 'contSTN';

for fn = 1:numel(fileNames)   % loop through all patients
    load([paths.DataDir, '\', fileNames{fn}, '.mat'], 'SSMT')  
    NewSR   = SSMT.wvData.sampleRate;
    dtTime  = 1/NewSR;
    rawData = SSMT.wvData.(channel);
    fprintf([fileNames{fn}, ' ', channel, '...\n']);  
    chanOutlier = SSMT.evt.lastTap_EEG_outl.(channel);   
    % Filter:
    flt_data = ft_preproc_highpassfilter(rawData,NewSR,plotFr(1),6,'but','twopass'); % twopass
    flt_data = ft_preproc_lowpassfilter(flt_data,NewSR,plotFr(2),6,'but','twopass'); % twopass 
    % Get the power after the hilbert transform
    hilbert_data = abs(hilbert(flt_data)).^2;
    hilbert_data = smooth(hilbert_data, const.smoothingSpan)'; 
    
    % Downsample to 200 Hz
    if  NewSR ~=  dsSR   
        [fsorig, fsres] = rat(NewSR/dsSR);      
        hilbert_data=resample(hilbert_data,fsres,fsorig); 
        dtTime = 1/dsSR;
    end  
    currOutlier = (SSMT.evt.outlier + chanOutlier)>=1;
    currTrig = SSMT.evt.stopSig_times;
    tWidth  = 1.6; 
    tOffset = 0.9;  

    failedStop = (~SSMT.evt.succes_Stop + ~SSMT.evt.outlier) == 2;
    lastRegTap_idx_failed = SSMT.evt.lastRegular_tap_idx(failedStop);
    diffStopSigToFailed(fn)   = median(SSMT.evt.stopSig_times(failedStop) - SSMT.evt.taps_times(lastRegTap_idx_failed+1));
    
    % Include only events that were not classified as outliers:
    successTimes = currTrig(SSMT.evt.succes_Stop & ~currOutlier); 
    failTimes    = currTrig(~SSMT.evt.succes_Stop & ~currOutlier);   

    success_trials    = getTrialsMatrix(successTimes, hilbert_data, dtTime, tWidth, tOffset);
    success_avg(fn,:) = nanmean(success_trials,2);  % average across trials

    fail_trials  = getTrialsMatrix(failTimes, hilbert_data, dtTime, tWidth, tOffset);
    fail_avg(fn,:) = nanmean(fail_trials,2);  % average across tria

    % Get the times of all regular taps:
    [secondTimes, earlyTimes, lateTimes] = getTaps_EarlyLate(SSMT, channel);
    allTimes = [secondTimes, earlyTimes, lateTimes];
    all_trials  = getTrialsMatrix(allTimes, hilbert_data, dtTime, const.ITI, 0.1);
    pow_avg(fn) = nanmean(nanmean(all_trials,2));       
end

powMeans = pow_avg'; 
fail_pow = fail_avg;       
success_pow = success_avg;
fail_pow_normed    = bsxfun(@rdivide, bsxfun(@minus, fail_pow, powMeans), powMeans) * 100;       
success_pow_normed = bsxfun(@rdivide, bsxfun(@minus, success_pow, powMeans), powMeans) * 100;                       


%% Timing analysis
trgTime = tOffset * dsSR;
addTime = 0.3 * dsSR;  % look for peaks within a 300 ms window
periodOfInt_PeakTiming = trgTime:(trgTime+addTime);
[maxi, timePk_success] = max(success_pow_normed(:,periodOfInt_PeakTiming), [],2);
[maxi, timePk_fail] = max(fail_pow_normed(:,periodOfInt_PeakTiming), [],2);

for fn = [6,7] % patient 6 and 7 have a second increase later on, thus choose the first local peak
    [pks,locs] = findpeaks(success_pow_normed(fn,periodOfInt_PeakTiming),'MinPeakProminence',4);     
    timePk_success(fn) = locs(1);
    [pks,locs] = findpeaks(fail_pow_normed(fn,periodOfInt_PeakTiming),'MinPeakProminence',4);
     timePk_fail(fn) = locs(1);
end

% Calculate pairwise comparison between the timing of successful and failed
% peaks
[h,p, stats, ci] = calc_pairwise_comp(timePk_success, timePk_fail);
% Multiply by 1000 to convert time to seconds
ci = ci/dsSR * 1000;


% Print results
fprintf('Mean time of unsuccessful taps at %.0f ms (SD=%.0f) after the stop signal. \n', ...
    mean(diffStopSigToFailed)*-1000, std(diffStopSigToFailed*-1000));
fprintf(['Average peak timing of successful stops at  %.0f ms (SD=%.0f) and of failed stops', ...
        ' at %.0f ms (SD=%.0f) (p=%.3f, CI=[%.1f, %.1f]). \n'], ...
    mean(timePk_success)/dsSR*1000, std(timePk_success/dsSR*1000), ...
    mean(timePk_fail)/dsSR*1000, std(timePk_fail/dsSR*1000), p, ci);
cohens_D = calc_cohens_D(timePk_success, timePk_fail);
fprintf('Effect size Cohens d = %.2f. \n', cohens_D);
