# Supplementary material for: Subthalamic nucleus gamma activity increases not only during movement but also during movement inhibition
Source: eLife. 2017 Jul 25;6:e23947. doi: 10.7554/eLife.23947 (PMC5526662; doi:10.7554/eLife.23947)
Supplement: Source code 1. — DOI: http://dx.doi.org/10.7554/eLife.23947.022 [file elife-23947-code1.zip › matlab_code/code/createColbar.m]

function[] = createColbar(minVal, maxVal, c, flipColMap)
% CREATECOLBAR plots a colorbar

cm=cbrewer('div', 'RdBu', 80); % uses the colorbrewer toolbox:
% https://uk.mathworks.com/matlabcentral/fileexchange/34087-cbrewer---colorbrewer-schemes-for-matlab
% needs to be downloaded to your working directory

colormap(flipud(cm))
if nargin == 6
    if flipColMap==1
        colormap(cm)
    end
end

caxis([minVal maxVal])  % set the color axis

if c == 6
    axes('Position', [0.85 0.1  0.157 0.8], 'Visible', 'off'); %[left bottom width height]
    set(gca, 'FontSize', 16)
    colMinMax = 7;
    caxis([-colMinMax, colMinMax]);
    colorbar('FontSize',16);
end
