# Supplementary material for: Subthalamic nucleus gamma activity increases not only during movement but also during movement inhibition
Source: eLife. 2017 Jul 25;6:e23947. doi: 10.7554/eLife.23947 (PMC5526662; doi:10.7554/eLife.23947)
Supplement: Source code 1. — DOI: http://dx.doi.org/10.7554/eLife.23947.022 [file elife-23947-code1.zip › matlab_code/code/export_graph.m]

function [] = export_graph(fig_h, fig_name)
% EXPORT_GRAPH - saves figures to the hard-drive, if you want to adjust
% export settings (e.g. use PDF instead of PNG) change this here
% INPUT
%  fig_h       - figure handle
%  fig_name    - name of the figure, including full path

set(gcf, 'PaperOrientation', 'portrait');
print(fig_h, '-r300', '-dpng', [fig_name, '.png']);
