# Supplementary material for: Subthalamic nucleus gamma activity increases not only during movement but also during movement inhibition
Source: eLife. 2017 Jul 25;6:e23947. doi: 10.7554/eLife.23947 (PMC5526662; doi:10.7554/eLife.23947)
Supplement: Source code 1. — DOI: http://dx.doi.org/10.7554/eLife.23947.022 [file elife-23947-code1.zip › matlab_code/code/getTaps_EarlyLate.m]

function [earlyTimes, middleTimes, lateTimes, earlyIdcs, middleIdcs, lateIdcs] = getTaps_EarlyLate(currTask, channel)
% GETTAPS_EARLYLATE returns times of regular taps, divided into early
% (2-3), middle (4-5) and late (>6) taps, and omits those taps that are
% directly followed by a stop signal

% Aligned to last regular tap
earlyTaps  = currTask.evt.taps_nr>=2 & currTask.evt.taps_nr<=3;
middleTaps = currTask.evt.taps_nr>=4 & currTask.evt.taps_nr<=5;          
lateTaps   = currTask.evt.taps_nr>5;

% Remove all taps from regular taps that were too close to the stop signal,
% i.e directly followed by it
closeToSS = zeros(1,numel(lateTaps));
for i=1:numel(currTask.evt.stopSig_times)
    closeToSS = closeToSS + (abs(currTask.evt.taps_times - currTask.evt.stopSig_times(i))<0.8);
end
earlyTaps(closeToSS>=1)  = 0;
lateTaps(closeToSS>=1)   = 0;
middleTaps(closeToSS>=1) = 0;

% Exclude taps that were not within a 300 ms window around the metronome sound
% (150ms before and after the tap)
RT_threshold = 0.15;
getOK_RT   = abs(currTask.evt.RT)<RT_threshold;
noEEG_outl = ~currTask.evt.allTapss_EEG_outl.(channel);

earlyIdcs  = getOK_RT & noEEG_outl & earlyTaps;
middleIdcs = getOK_RT & noEEG_outl & middleTaps;
lateIdcs   = getOK_RT & noEEG_outl & lateTaps;

earlyTimes  = currTask.evt.taps_times(earlyIdcs);   
middleTimes = currTask.evt.taps_times(middleIdcs);   
lateTimes   = currTask.evt.taps_times(lateIdcs);      
