# Supplementary material for: Subthalamic nucleus gamma activity increases not only during movement but also during movement inhibition
Source: eLife. 2017 Jul 25;6:e23947. doi: 10.7554/eLife.23947 (PMC5526662; doi:10.7554/eLife.23947)
Supplement: Source code 1. — DOI: http://dx.doi.org/10.7554/eLife.23947.022 [file elife-23947-code1.zip › matlab_code/code/getTrialsMatrix.m]

function  trialsMatrix = getTrialsMatrix(events, data, dtTime, tWidth, tOffset)
% GETTRIALSMATRIX splits continuous data into epochs around events with a width 
% tWidth and an offset tOffset (positive numbers shift the epoch to start
% earlier than the event, negative numbers shift it to start after the
% event by the set offset), works both for time-frequency and time-data only
% OUTPUTS 
% trialsMatrix - matrix with epochs (time*freq*trials) if data is a
%               (time*freq) matrix, or (time*trials) if data is a time-vector      


nEvent     = length(events);
nData      = size(data,2);
erspHeight = size(data,1);

nWidth  = round(tWidth/dtTime);      
nOffset = round(tOffset/dtTime) + 1; % offset by 1 sample in case the first event  
                                     % starts at 0, as MATLAB indices may not be 0

trialsMatrix=nan(erspHeight, nWidth + 1, nEvent);

for i = 1:nEvent;
    if isnan(events(i)), continue; end
    currtime = round(events(i)/dtTime);
    n1 = currtime - nOffset;
    n2 = n1 + nWidth;         
    trialsMatrix(:, :, i) = data(:, n1:n2);
end
trialsMatrix = squeeze(trialsMatrix);
