# Supplementary material for: Subthalamic nucleus gamma activity increases not only during movement but also during movement inhibition
Source: eLife. 2017 Jul 25;6:e23947. doi: 10.7554/eLife.23947 (PMC5526662; doi:10.7554/eLife.23947)
Supplement: Source code 1. — DOI: http://dx.doi.org/10.7554/eLife.23947.022 [file elife-23947-code1.zip › matlab_code/code/jbfill.m]

function[fillhandle,msg]=jbfill(xpoints,upper,lower,color,edge,add,transparency)
%USAGE: [fillhandle,msg]=jbfill(xpoints,upper,lower,color,edge,add,transparency)
%This function will fill a region with a color between the two vectors provided
%using the Matlab fill command.
%
%fillhandle is the returned handle to the filled region in the plot.
%xpoints= The horizontal data points (ie frequencies). Note length(Upper)
%         must equal Length(lower)and must equal length(xpoints)!
%upper = the upper curve values (data can be less than lower)
%lower = the lower curve values (data can be more than upper)
%color = the color of the filled area 
%edge  = the color around the edge of the filled area
%add   = a flag to add to the current plot or make a new one.
%transparency is a value ranging from 1 for opaque to 0 for invisible for
%the filled color only.
%
%John A. Bockstege November 2006;
%Example:
%     a=rand(1,20);%Vector of random data
%     b=a+2*rand(1,20);%2nd vector of data points;
%     x=1:20;%horizontal vector
%     [ph,msg]=jbfill(x,a,b,rand(1,3),rand(1,3),0,rand(1,1))
%     grid on
%     legend('Datr')

% Copyright (c) 2006, John Bockstege
% All rights reserved.
% 
% Redistribution and use in source and binary forms, with or without
% modification, are permitted provided that the following conditions are
% met:
% 
% * Redistributions of source code must retain the above copyright
% notice, this list of conditions and the following disclaimer.
% * Redistributions in binary form must reproduce the above copyright
% notice, this list of conditions and the following disclaimer in
% the documentation and/or other materials provided with the distribution
% 
% THIS SOFTWARE IS PROVIDED BY THE COPYRIGHT HOLDERS AND CONTRIBUTORS "AS IS"
% AND ANY EXPRESS OR IMPLIED WARRANTIES, INCLUDING, BUT NOT LIMITED TO, THE
% IMPLIED WARRANTIES OF MERCHANTABILITY AND FITNESS FOR A PARTICULAR PURPOSE
% ARE DISCLAIMED. IN NO EVENT SHALL THE COPYRIGHT OWNER OR CONTRIBUTORS BE
% LIABLE FOR ANY DIRECT, INDIRECT, INCIDENTAL, SPECIAL, EXEMPLARY, OR
% CONSEQUENTIAL DAMAGES (INCLUDING, BUT NOT LIMITED TO, PROCUREMENT OF
% SUBSTITUTE GOODS OR SERVICES; LOSS OF USE, DATA, OR PROFITS; OR BUSINESS
% INTERRUPTION) HOWEVER CAUSED AND ON ANY THEORY OF LIABILITY, WHETHER IN
% CONTRACT, STRICT LIABILITY, OR TORT (INCLUDING NEGLIGENCE OR OTHERWISE)
% ARISING IN ANY WAY OUT OF THE USE OF THIS SOFTWARE, EVEN IF ADVISED OF THE
% POSSIBILITY OF SUCH DAMAGE.


if nargin<7;transparency=.5;end %default is to have a transparency of .5
if nargin<6;add=1;end     %default is to add to current plot
if nargin<5;edge='k';end  %dfault edge color is black
if nargin<4;color='b';end %default color is blue

if length(upper)==length(lower) && length(lower)==length(xpoints)
    msg='';
    filled=[upper,fliplr(lower)];
    xpoints=[xpoints,fliplr(xpoints)];
    if add
        hold on
    end
    fillhandle=fill(xpoints,filled,color);%plot the data
    set(fillhandle,'EdgeColor',edge,'FaceAlpha',transparency,'EdgeAlpha',transparency);%set edge color
    if add
        hold off
    end
else
    msg='Error: Must use the same number of points in each vector';
end
