# Supplementary material for: Subthalamic nucleus gamma activity increases not only during movement but also during movement inhibition
Source: eLife. 2017 Jul 25;6:e23947. doi: 10.7554/eLife.23947 (PMC5526662; doi:10.7554/eLife.23947)
Supplement: Source code 1. — DOI: http://dx.doi.org/10.7554/eLife.23947.022 [file elife-23947-code1.zip › matlab_code/code/plot_additives.m]

function [] = plot_additives(channel, c, mat1,  gamma, numSubj, dataLabelInfo, clusPos_sigstat, currFreqs, timeCut, sampleRate, colMinMax)
% PLOT_ADDITIVES add plot titles, labels, dashed lines for triggers, etc.
% INPUTS
% channel  -  name of the current channel (string)
% c        -  c, number of current channel
% mat      -  data that is plotted
% gamma    -  0 or 1, to indicate if low-frequencies or gamma frequencies
%             are plotted
% numSubj  -  number of subjects
% const     - contains constant variables
% dataLabelInfo  -  if dataLabelInfo{1} = 'regularTaps', plot the dashed
%                   line in black and not in red as it represents 
%                   the tap and not the stopsignal
% clusPos_sigstat - significant clusters that were obtained via
%                   cluster-based multiple comparison correction
% currFreqs       - the range of frequencies that are plotted (Hz)
% timeCut         - the current time range
% sampleRate      - sample rate
% colMinMax       - minimum and maximum of the colorscale

chanLbl = channel;
chanLbl = strrep(chanLbl, 'M1', 'C3/C4');
chanLbl = strrep(chanLbl, 'cont', 'cont. ');
chanLbl = strrep(chanLbl, 'ipsi', 'ipsi. ');

hold on; axis xy;
% Highlight the significant clusters with a contour
if nansum(clusPos_sigstat(:)) > 0
    contour(clusPos_sigstat,1, 'linecolor','k')
end  

if gamma
    yTicks = [6, 21, numel(currFreqs)];
else
    yTicks = [1,14,28]; % go only until 26 to leave space
end
set(gca, 'YTick', yTicks)

trigger = -timeCut(1);
timePts = size(mat1, 3);

if timeCut(1) == -0.1 
    set(gca,'XTick', [1,timePts-0.5])  % the -0.5 just there to set it right
    xTicks = [timeCut(1), timeCut(2)];
    set(gca,'XTickLabel', ' ')      
else
    if timeCut(1) == -0.35 || timeCut(1) == 0.35
        set(gca,'XTick', [1,timePts])  % the -0.5 just there to set it right
        xTicks = [timeCut(1), timeCut(2)]; 
    else
        set(gca,'XTick', [1,trigger*sampleRate,timePts])  % the -0.5 just there to set it right
        xTicks = [timeCut(1), 0, timeCut(2)];        
    end
    set(gca,'XTickLabel', ' ')      
end

if c > 3  || strcmp(channel, 'contSTN')                
    set(gca,'XTickLabel',strtrim(cellstr(num2str(xTicks'*1000))'))      
end

yLims = get(gca,'YLim');  
if strcmp(dataLabelInfo{1}, 'regularTaps')
   trigCol = [0, 0, 0]; 
else
   trigCol = [1,0.2,0.1];
end

if strcmp(channel, 'contSTN')
    set(gca,'fontsize', 12);
    plot([trigger, trigger]*sampleRate, yLims, '--', 'Color', trigCol, 'LineWidth', 1.5) 
else
    set(gca, 'FontSize', 20);
    plot([trigger, trigger]*sampleRate, yLims, '--', 'Color', trigCol, 'LineWidth', 2)  
end

% if gamma  % If you want to merge plots activate this and do not print a 
% title for the low-frequency plots
if strcmp(channel, 'contSTN')
    title(sprintf('%s n=%i', chanLbl, numSubj))
else
    title(sprintf('%s n=%i', chanLbl, numSubj), 'FontSize', 18)
end
% else
%     title(' ')
% end

% Only write the Time [ms] label to the second row of plots and the single
% STN plot
if c > 3 || strcmp(channel, 'contSTN')
    xlabel('Time [ms]')                    
end

set(gca, 'YTickLabel', ' ')
if c == 1 ||   c == 4 || strcmp(channel, 'contSTN')
    set(gca, 'YTickLabel', currFreqs(yTicks))
    if ~gamma
        YTL = get(gca, 'yticklabel');
        set(gca, 'yticklabel', [repmat(' ',size(YTL,1),1), YTL, repmat(' ',size(YTL,1), 1)])
    end
    ylabel('Hz')   
end 
   
createColbar(-colMinMax, colMinMax,  c, 0);
