# Supplementary material for: Subthalamic nucleus gamma activity increases not only during movement but also during movement inhibition
Source: eLife. 2017 Jul 25;6:e23947. doi: 10.7554/eLife.23947 (PMC5526662; doi:10.7554/eLife.23947)
Supplement: Source code 1. — DOI: http://dx.doi.org/10.7554/eLife.23947.022 [file elife-23947-code1.zip › matlab_code/code/plot_interSitePhaseClustering.m]

function[] = plot_interSitePhaseClustering(fileNames, paths, const)
% PLOT_INTERSITEPHASECLUSTERING plots ISPC values that were computed and
% stored to .mat-files in calc_interSitePhaseClustering()
% INPUTS
% fileNames - name of mat-fiiles to load containing the LFP and EEG data
% paths     - contains paths to folders to store figures and mat-files
% const     - contains constant variables


timeToPlot    = [-0.35,0.16];  
timeWin_test  = [0,0.16];  % window to test for significant clusters (0.16 
                           % instead of 0.158 as we only have a 0.01 resolution) 
timeWin_baseline = [-0.35,0];  % -350:0 ms window precding the stop signal used as baseline
subplotIdcs = [1, 2, 4, 5,];   % arrangement of subplots

config = 2;
if config == 1  % create small EEG plots
    channels1 = {'contSTN', 'contSTN', 'contSTN', 'contSTN'}; 
    channels2 = {'ipsiM1',  'Cz', 'Fz','Pz'}; 
elseif config == 2
    % Make this plot larger than the rest 
    channels1 = {'contSTN'}; 
    channels2 = {'contM1'}; 
end

for gamma= 1 %0:1    
    if ~gamma, prefix = 'beta_';  
    else       prefix = 'gamma_'; end  
    fig_h = figure;
    for c = 1:numel(channels1)
        clear ISPC_normed
        channel1 = channels1{c}; 
        channel2 = channels2{c};        
               
        for fn = 1:numel(fileNames)         
            fprintf('%s\n', channel2);
            load([paths.SaveMatFiles, 'ISPC\', prefix, 'ISPC_', channel1, '_', channel2, '_', fileNames{fn}, '.mat'],  'ISPC')
            freqs = ISPC.freqs;
            freqRange = 1:numel(freqs);  % option to select a more limited range of frequencies
            if fn==1  
                % Get the time-windows (only needs to be done once)
                tOffsets = ISPC.tOffsets;      
                [~, time_test1] = min(abs(timeWin_test(1) - tOffsets));
                [~, time_test2] = min(abs(timeWin_test(2) - tOffsets));
                timeCut_test = false(1,numel(tOffsets));     
                timeCut_test(time_test1:time_test2) = true;

                [~, time_bs1] = min(abs(timeWin_baseline(1) - tOffsets));
                [~, time_bs2] = min(abs(timeWin_baseline(2) - tOffsets));
                timeCut_baseline = false(1,numel(tOffsets));     
                timeCut_baseline(time_bs1:time_bs2) = true;                              
            end             
           
            ISPCs     = ISPC.ISPC(freqRange, :);
            ISPC_bsl  = ISPC.ISPC(freqRange,timeCut_baseline);  % baseline window
            bsl_rep  = repmat( nanmean(ISPC_bsl,2), 1, size(ISPCs,2));
            ISPC_normed(fn,:,:,:) = (ISPCs - bsl_rep) ./ bsl_rep * 100;  % normalize to change relative to baseline [%}
        end
        numSubj   = sum(~isnan(ISPC_normed(:, 1, 1)));
        mean_ISPC = squeeze(mean(ISPC_normed));  % average over subjects
        
        subplot(2, 3, subplotIdcs(c))   
        imagesc(mean_ISPC); hold on  % plot ISPC % change rel. to baseline
 
        
        %% Add contours to highlight clusters, plot labels, etc
        currFreqs = 1:size(ISPC_normed, 2);     
        
        ISPC_tmp = ISPC_normed(:, :, timeCut_test); 
        data2 = zeros(size(ISPC_tmp));       
        clusPos_sigstat = permstats(ISPC_tmp, data2, const.PERMS);   
        if ~gamma
            numRep = 6;
            clusPos_tmp = nan(numRep, numel(clusPos_sigstat));
            for rep=1:numRep % run the permstats function several times  
                        % to get a more robust estimate
                clusPos_sigstat_tmp = permstats(ISPC_tmp, data2, const.PERMS);    
                clusPos_tmp(rep, :, :) = clusPos_sigstat_tmp;
            end
            clusPos_sigstat = mean(clusPos_tmp) > 0.5;
        end
        clusPos_sigstat_tmp = zeros(size(ISPC_normed, 2), size(ISPC_normed, 3));
        clusPos_sigstat_tmp(:, timeCut_test) = clusPos_sigstat;
        clusPos_sigstat = squeeze(clusPos_sigstat_tmp);        
        if sum(clusPos_sigstat(:)) > 0                
            if gamma
                contour(clusPos_sigstat, 1, 'linecolor', [252, 22, 4]/255, 'linewidth', 1.1)
            else
                contour(clusPos_sigstat, 1, 'linecolor', 'k', 'linewidth', 1)                
            end
        end       
        
        
        % Add dashed line to represent the trigger
        stopSig_trigger = find(round((tOffsets)*100)/100==0);
        trigCol = [1,0.2,0.1];
        if strcmp(channel2, 'contM1')
            set(gca,'fontsize', 12);
            plot([stopSig_trigger, stopSig_trigger], [1, size(mean_ISPC,1)], ...
                '--', 'Color', trigCol, 'LineWidth', 1.5) 
        else
            set(gca, 'FontSize', 20);
            plot([stopSig_trigger, stopSig_trigger], [1, size(mean_ISPC,1)], ...
                '--', 'Color', trigCol, 'LineWidth', 2)  
        end
        
        
        % Add title
        chanLbl = [channel1, '-', channel2];
        chanLbl = strrep(chanLbl, 'M1', 'C3/C4');
        chanLbl = strrep(chanLbl, 'cont', 'cont. ');
        chanLbl = strrep(chanLbl, 'ipsi', 'ipsi. ');
        if strcmp(channel2, 'contM1')
            title(sprintf('%s n=%i', chanLbl, numSubj))
        else
            title(sprintf('%s n=%i', chanLbl, numSubj), 'FontSize', 18)
        end
        
        
        % XTick labels
        set(gca, 'XTick', [1, stopSig_trigger + 0.5, size(mean_ISPC,2)])
        set(gca,'XTickLabel',' ')            
        set(gca, 'XTickLabel', [tOffsets(1), 0, tOffsets(end)]*1000)       
        if c > 2, xlabel('Time [ms]'); end
        axis xy
        caxis([-8,11])
        % uses the colorbrewer toolbox:
        % https://uk.mathworks.com/matlabcentral/fileexchange/34087-cbrewer---colorbrewer-schemes-for-matlab
        % needs to be downloaded to your working directory
        cm = cbrewer('div', 'BrBG', 80); 
        colormap(flipud(cm))  
        
        
        % YTick labels
        if gamma
            yTicks = [1,round(numel(currFreqs) / 2),numel(currFreqs)];
            if freqs(1) == 50
                yTicks = [6, 21, numel(currFreqs)];
            end
        else
           yTicks = [1, 13, 25]; % go only until 26 to leave space
        end        
        set(gca, 'YTick', yTicks)
        set(gca, 'YTickLabel', ' ')    
        if subplotIdcs(c)==1 || subplotIdcs(c)==4 
            set(gca, 'YTickLabel', freqs(yTicks))  
            if ~gamma
                YTL = get(gca,'yticklabel');
                set(gca,'yticklabel',[repmat(' ',size(YTL,1),1), YTL, repmat(' ',size(YTL,1),1)])    
            end
            ylabel('Hz')  
        end
    end
    
    set_paperPositionOptions(gamma, [channel2, '_ISPC'])   
    
    if ~exist([paths.SavePlotsDir, 'ISPC/'], 'dir')
        mkdir([paths.SavePlotsDir, 'ISPC/']);
    end
    export_graph(fig_h, [paths.SavePlotsDir, 'ISPC/ISPC_', prefix, '_', ...
                         channel1, '_', channel2]);         
    close all
end
