# Supplementary material for: Subthalamic nucleus gamma activity increases not only during movement but also during movement inhibition
Source: eLife. 2017 Jul 25;6:e23947. doi: 10.7554/eLife.23947 (PMC5526662; doi:10.7554/eLife.23947)
Supplement: Source code 1. — DOI: http://dx.doi.org/10.7554/eLife.23947.022 [file elife-23947-code1.zip › matlab_code/code/plot_powerAvg_SuccessFail.m]

function[] = plot_powerAvg_SuccessFail(fileNames, paths, const)
% PLOT_POWERAVG_SUCCESSFAIL plots power trajectories by applying the
% filter-hilbert method and stores them in /plots
% INPUTS
% fileNames - name of mat-fiiles to load containing the LFP and EEG data
% paths     - contains paths to folders to store figures and mat-files
% const     - contains constant variables


% Time window to diplay, ranges from -0.9 before and 0.7s
% after the stop signal:
tWidth  = 1.6;
tOffset = 0.9;
ds_sampleRate = 200; % Downsample to 200 Hz after Hilbert-transform if stored later


TEST_GAMMA = true;

if TEST_GAMMA
    plotFr   = [60, 90]; % 60-90 Hz gamma activity
    channels = {'contSTN'};  % STN contralateral to the tapping hand
    %     channels = {'rightSTN'}; % if rightSTN
    ERRORBAR_ON = false;
else
    plotFr   = [3, 5]; % THETA EFFECT
    channels = {'Cz'};
    channels = {'Cz', 'Pz', 'Fz', 'contM1', 'ipsiM1'};
    ERRORBAR_ON = true;
end


freqFolder = sprintf('%i-%iHz', plotFr);
for t =  1:2 %1:2 % TASK: 1=SSMT, 2=CTMT
    curr_fileNames = fileNames;
    if t==1
        currTask = 'SSMT';  % stopping task
    elseif t==2
        currTask = 'CTMT';  % control condition, where stopping was not attempted
        % Plot only patients that were recorded in the control condition
        curr_fileNames = const.fileNames_CTMT;
    end
    for plotIndividSubj = 0:1  % if 0 plot the power averages of the successful and failed
        % trials separately, if 1 plot the difference between the two
        % outcomes plus a thin line for each individual subject
        for c = 1:numel(channels)   % loop through all channels
            channel = channels{c};
            clear success_pow fail_pow reg_taps
            for fn = 1:numel(curr_fileNames)  % loop through all subjects
                currSubj = ['SN_', curr_fileNames{fn}(1:2)];
                if strcmp(channels{c}, 'rightSTN')
                    channel = const.(currSubj).rightSTN;
                end
                channel_title = strrep(channels{c}, 'cont', 'cont. ');
                
                load([paths.DataDir, curr_fileNames{fn}, '.mat'], currTask)
                fprintf([curr_fileNames{fn}, ' ', channel, '...\n']);
                
                task       = eval(currTask); % stop task (SSMT) or control condition (CTMT)
                sampleRate = task.wvData.sampleRate;
                
                if strcmp(curr_fileNames{fn}, '09_SN') && ...
                        ~( strcmp(channel, 'ipsiSTN') || strcmp(channel, 'contSTN') )
                    % In 09_SN no EEGs were recorded, so skip that
                    continue
                end
                rawData = task.wvData.(channel);
                
                % Filter the data and get the power after computing
                % the Hilbert transform
                flt_data = ft_preproc_highpassfilter(rawData, sampleRate, plotFr(1), 6, 'but', 'twopass'); % twopass
                flt_data = ft_preproc_lowpassfilter(flt_data, sampleRate, plotFr(2), 6, 'but', 'twopass'); % twopass
                hilbert_data = abs(hilbert(flt_data)).^2;
                % Smoothing by 100 ms
                hilbert_data = smooth(hilbert_data, const.smoothingSpan)';
                
                
                % Downsample to 200 Hz
                if  sampleRate ~=  ds_sampleRate
                    [fsorig, fsres] = rat(sampleRate/ds_sampleRate);
                    hilbert_data = resample(hilbert_data,fsres,fsorig);
                end
                
                colTrig = 'r';
                
                failedStop = (~task.evt.succes_Stop + ~task.evt.outlier) == 2;
                lastRegTap_idx_failed   = int32(task.evt.lastRegular_tap_idx(failedStop));
                % For the difference between the stop signal and time of
                % the failed taps take the median across trials for each
                % subject and then the mean over subjects
                diffStopSigToFailed(fn) = median(task.evt.stopSig_times(failedStop) - ...
                    task.evt.taps_times(lastRegTap_idx_failed+1));
                SSDT(fn)   = median(task.evt.stopSig_times(~task.evt.outlier) - ...
                    task.evt.taps_times(task.evt.lastRegular_tap_idx(~task.evt.outlier)));
                
                % Obtain relevant events and don't include outliers
                currTrig = task.evt.stopSig_times; % align data to the stop signal
                chanOutlier  = task.evt.lastTap_EEG_outl.(channel);
                currOutlier  = (task.evt.outlier + chanOutlier)>=1;
                successTimes = currTrig(task.evt.succes_Stop & ~currOutlier);
                failTimes    = currTrig(~task.evt.succes_Stop & ~currOutlier);
                
                % Get epochs of successful stop trials
                success_trials    = getTrialsMatrix(successTimes, hilbert_data, 1/ds_sampleRate, tWidth, tOffset);
                success_pow(fn,:) = nanmean(success_trials,2);
                
                % Get epochs of failed stop trials
                fail_trials    = getTrialsMatrix(failTimes, hilbert_data, 1/ds_sampleRate, tWidth, tOffset);
                fail_pow(fn,:) = nanmean(fail_trials,2);
                
                % Get epochs of regular tapping as baseline
                [secondTimes, earlyTimes, lateTimes] = getTaps_EarlyLate(task, channel);
                allTimes    = [secondTimes, earlyTimes, lateTimes];
                all_trials  = getTrialsMatrix(allTimes, hilbert_data, 1/ds_sampleRate, const.ITI, 0.1);
                reg_taps(fn) = nanmean(nanmean(all_trials,2));
            end
            
            % Get relative change [%]
            fail_pow_normed    = bsxfun(@rdivide, bsxfun(@minus, fail_pow, reg_taps'), reg_taps') * 100;
            success_pow_normed = bsxfun(@rdivide, bsxfun(@minus, success_pow, reg_taps'), reg_taps') * 100;
            if t==2  % no meaningful distinction in the control condition, where stopping was not attempted
                success_pow_normed = fail_pow_normed;
            end
            
            
            if t==1 && ~plotIndividSubj
                % Store successful vs. failed taps of the 6 patients that were also
                % recorded in the control condition to compare them in t==2
                pow.SSMT_stop = success_pow_normed(const.patientNrs_CTMT,:);
                pow.SSMT_fail = fail_pow_normed(const.patientNrs_CTMT,:);
                
                save([paths.SaveMatFiles, 'power_SuccessFail_', channel, '_', freqFolder, '.mat'],  'pow', '-v7.3')
            end
            
            
            %% Plot the figure
            fig_h = figure;
            pow1 = success_pow_normed;
            pow2 = fail_pow_normed;
            
            numSubj = sum(~isnan(pow1(:,1)));
            errbar_pow1 = nanstd(pow1,[],1) / sqrt(numSubj);
            errbar_pow2 = nanstd(pow2,[],1) / sqrt(numSubj);
            colpow1 = [27, 104, 121]/255;
            colpow2 = [244, 113, 78]/255;
            
            if t==1  % If you compare only successful vs. failed stops
                
                if ~plotIndividSubj
                    if ERRORBAR_ON
                        shadedErrorBar([], nanmean(pow1,1),  errbar_pow1, {'color', colpow1, ...
                            'markerfacecolor', colpow1, 'LineWidth', 1.6}, 1); hold on
                        shadedErrorBar([], nanmean(pow2,1),  errbar_pow2, {'color', colpow2, ...
                            'markerfacecolor', colpow2, 'LineWidth', 1.6}, 1);
                    else
                        plot(nanmean(pow1,1), 'Color', colpow1, 'LineWidth', 1.6); hold on
                        plot(nanmean(pow2,1), 'Color', colpow2, 'LineWidth', 1.6);
                    end
                elseif plotIndividSubj
                    % plot the individual subjects as thin lines
                    pow1 = pow1-pow2;
                    % set pow2 to 0 to draw the shaded area between the
                    % pow2-pow1 difference and 0:
                    pow2 = zeros(size(pow1)); 
                    plot(nanmean(pow1,1), 'Color', 'k', 'LineWidth', 3); hold on
                    plot((pow1)', 'Color', [0.4, 0.4, 0.4]);
                end
                
                
                % If you compare the control condition with successful and failed stops of the same six patients:
            elseif t==2
                
                if ERRORBAR_ON
                    shadedErrorBar([], nanmean(pow1,1),  errbar_pow1, {'color', [0.5,0.5,0.5], ...
                        'markerfacecolor', [0.5,0.5,0.5], 'LineWidth', 1.6}, 1); hold on
                else
                    plot(nanmean(pow1,1), 'Color', 'k', 'LineWidth', 3); hold on
                end
                if plotIndividSubj
                    % Plot individual subjects in the continue condition
                    plot(pow1', 'Color', [0.4, 0.4, 0.4]);  hold on
                    pow2 = zeros(size(pow1));  % test the control condition against 0
                    
                else   % otherwise add the successful and failed trajectories that were saved in when t=1
                    load([paths.SaveMatFiles, 'power_SuccessFail_', channel, '_', freqFolder, '.mat'],  'pow')
                    errbar_stop = nanstd(pow.SSMT_stop,[],1) / sqrt(numSubj);
                    errbar_fail = nanstd(pow.SSMT_fail,[],1) / sqrt(numSubj);
                    if ERRORBAR_ON
                        shadedErrorBar([], nanmean(pow.SSMT_stop,1),  errbar_stop, ...
                            {'color', [33, 132, 135]/255, 'markerfacecolor', ...
                            [33, 132, 135]/255, 'LineWidth', 1.6}, 1); hold on
                        shadedErrorBar([], nanmean(pow.SSMT_fail,1),  errbar_fail, ...
                            {'color', 'r', 'markerfacecolor', 'r', 'LineWidth', 1.6}, 1);
                    else
                        plot(nanmean(pow.SSMT_stop,1), 'Color', colpow1, 'LineWidth', 1.6); hold on
                        plot(nanmean(pow.SSMT_fail,1), 'Color', colpow2, 'LineWidth', 1.6); hold on
                    end
                    % Comparison between CTMT and SSMT fail
                    mat_CTMT = pow1;
                    mat_stop = pow.SSMT_stop;
                    % Comparison between SSMT success and SSMT fail
                    mat_fail = pow.SSMT_fail;
                    pow1 = mat_stop;
                    pow2 = mat_fail;
                end
            end
            
            % Plot horizontal dashed line at 0
            if plotIndividSubj
                plot([1, size(pow1,2)], [0,0], ':', 'Color', 'k', 'LineWidth', 2)
            end
            trgTime         = tOffset * ds_sampleRate;
            timeToFailedTap = - mean(diffStopSigToFailed);
            failedTapsTime  = round(trgTime+timeToFailedTap * ds_sampleRate);
            timeCut_Test    = trgTime:failedTapsTime;
            
            % Cluster-based permutation testing between successful and
            % failed taps
            [clusPos_sigstat] = permstats(pow1(:, timeCut_Test), pow2(:, timeCut_Test), 2000);
            
            if t==2
                % This shows that there is no significant
                % difference between the control condition theta increase and
                % the increase during successful or failed stops
                clusPos_sigstat1 = permstats(mat_CTMT(:, timeCut_Test), mat_stop(:, timeCut_Test), 2000);
                clusPos_sigstat2 = permstats(mat_CTMT(:, timeCut_Test), mat_fail(:, timeCut_Test), 2000);
            end
            
            
            
            % Draw shaded areas to denote significant clusters obtained
            % via cluster-based multiple comparison correction
            sigClus_fullTime               = zeros(1,size(pow1,2));
            sigClus_fullTime(timeCut_Test) = clusPos_sigstat;
            sigClus = sigClus_fullTime==1;
            [cluster, num_cls] = bwlabeln(sigClus);
            for cl=1:num_cls
                subjMean_success = mean(pow1,1);
                subjMean_fail = mean(pow2,1);
                areaRemove = ~(cluster==cl);
                timeX = 1:numel(subjMean_success);
                timeX(areaRemove) = [];
                subjMean_success(areaRemove) = [];
                subjMean_fail(areaRemove) = [];
                if mean(subjMean_success)>mean(subjMean_fail)
                    upperLine = subjMean_success;
                    lowerLine = subjMean_fail;
                else
                    upperLine = subjMean_fail;
                    lowerLine = subjMean_success;
                end
                jbfill(timeX, upperLine, lowerLine, colpow1, colpow1); hold on;
            end
            
            
            if t==2 && ~plotIndividSubj
                % Pairwise tests without correcting for multiple
                % comparisons
                for tm = 1:numel(timeCut_Test)
                    clusPos_sigstat2(tm) = calc_pairwise_comp(mat_CTMT(:,timeCut_Test(tm)), ...
                        mat_stop(:,timeCut_Test(tm)), 0);
                end
                sigClus_fullTime2 = zeros(1,size(pow1,2));
                sigClus_fullTime2(timeCut_Test) = clusPos_sigstat2;
                sigClus2 = sigClus_fullTime2==1;
                upperLine = mean(mat_stop(:,sigClus2));
                lowerLine = mean(mat_CTMT(:,sigClus2));
                yellow = [255, 192, 0]/255; % lighter
                timeX = find(sigClus2);
                jbfill(timeX, upperLine, lowerLine, yellow, yellow);
            end
            
            
            % Compute effect-size
            if t == 1 && ~plotIndividSubj
                cohens_D = calc_cohens_D(pow1(:,timeCut_Test), pow2(:,timeCut_Test));
                fprintf(2, 'Effect size, mean Cohens d=%.1f, max Cohens d = %.1f\n', ...
                    mean(cohens_D), max(cohens_D))
            end
            
            
            % Set yLims and title
            titling = sprintf('%s %i-%iHz', channel_title, plotFr);
            plotTitle = ['power_',titling];
            yLim = get(gca, 'YLim');
            if t==2 && strcmp(channels{c}, 'contSTN') && ~plotIndividSubj
                yLim = [-15, 20];
                titling = [titling, ' ', currTask];
            elseif plotFr(1)==3
                yLim = [-50, 300];
            end
            title([titling, ', n=', num2str(numSubj)])
            
            
            % Plot triggers
            hold on
            plot([trgTime, trgTime], yLim, '--', 'Color', colTrig, 'LineWidth', 2)
            plot([trgTime, trgTime]-mean(SSDT)*ds_sampleRate, yLim, '--', 'Color', [0.5, 0.5, 0.5], 'LineWidth', 2)
            plot([failedTapsTime, failedTapsTime], yLim, '--', 'Color', [0.5, 0.5, 0.5], 'LineWidth', 2)
            
            
            % Set x- and y-tick labels and paper unit
            set(gca, 'FontSize', 25)
            set(gca,'XTickLabel', [])
            xlabel('Time [ms]')
            timePts = size(success_pow_normed,2);
            set(gca,'XTick', [1,timePts/2,timePts])  % the -0.5 just there to set it right
            timeCut = [-tOffset,(tWidth-tOffset)];
            xTicks = [timeCut(1), mean(timeCut), timeCut(2)];
            set(gca,'XTickLabel',strtrim(cellstr(num2str(xTicks'*1000))'))
            axis([1, timePts, yLim])
            set(gcf, 'PaperUnits', 'centimeters');
            set(gcf, 'PaperPosition', [0 0 16 14]);
            
            
            % Save the figure
            if ~exist([paths.SavePlotsDir, 'powModulation/', freqFolder, '/'], 'dir')
                mkdir([paths.SavePlotsDir, 'powModulation/', freqFolder, '/']);
            end
            export_graph(fig_h, [paths.SavePlotsDir, 'powModulation/', freqFolder, '/', ...
                plotTitle, '_', currTask, '_individSub=', num2str(plotIndividSubj)]);
        end
        close all
    end
end
