# Supplementary material for: Subthalamic nucleus gamma activity increases not only during movement but also during movement inhibition
Source: eLife. 2017 Jul 25;6:e23947. doi: 10.7554/eLife.23947 (PMC5526662; doi:10.7554/eLife.23947)
Supplement: Source code 1. — DOI: http://dx.doi.org/10.7554/eLife.23947.022 [file elife-23947-code1.zip › matlab_code/code/plot_timeFreq_power_Differences.m]

function [] = plot_timeFreq_power_Differences(fileNames, paths, const)

COL_MIN_MAX  = 7;  % scales the colorbar from -7 to 7

for channelConfig = 1:2
    
    if channelConfig == 1  % create small EEG plots
        channels = {'contM1', 'ipsiM1', 'ipsiSTN', 'Fz','Cz', 'Pz'};   
    elseif channelConfig == 2 % create larger STN plot 
        channels = {'contSTN'}; 
    end

    for comp = 1:4  % loop through different comparisons of interest
        
        if comp == 1
            plotTitle = 'success_min_fail';
            dataLabelInfo = {'successStop', 'failedStop'};
            timeCut = [-0.1, 0.7;];      % time window that will be displayed
            timeCut_Test = const.testWin; % window to test for signif. clusters 
            cut_test_win = true;
        elseif comp == 2
            plotTitle = 'success_min_fail';
            dataLabelInfo = {'successStop', 'failedStop'};
            timeCut = [-0.35, 0];
            cut_test_win = false; % here the whole -350:0s will be tested
        elseif comp == 3
            plotTitle = 'stopSigResp_min_regulTapping';
            dataLabelInfo= {'afterStopSig', 'regTapBeforeStopSig'};
            timeCut = [-0.1, 0.7;];
            timeCut_Test = const.testWin;   
            cut_test_win = true;
        elseif comp == 4
            plotTitle = 'regularTapping';
            dataLabelInfo= {'regularTaps', 'zeroes'};
            timeCut = [-0.1, 0.8];
            timeCut_Test = const.testWin;   
            cut_test_win = true;
        end

        
        for gamma=0:1  % if 0 plot low-frequency range, if 1 plot gamma range
            if gamma
                plotLabel = 'gamma_';
            else
                plotLabel = '';
            end            
            fig_h = figure;               
            
            for c = 1:numel(channels)   % loop through all channels     
                channel = channels{c};      
                clear power1 power2 rep_powAvg
                
                for fn = 1:numel(fileNames) % loop over all pateints        
                    currSubj = ['S', fileNames{fn}(1:2)];
                    loadName = ['timeFreq_decomp_stopSig_', plotLabel];         
                    if strcmp(fileNames{fn}, '09_SN') && ...
                            ~( strcmp(channel, 'ipsiSTN') || strcmp(channel, 'contSTN') )
                            % In 09_SN no EEGs were recorded, so skip that
                        fprintf([channel, ' in ', currSubj, ' not preset.\n']);
                        power1(fn, :, :) = nan;
                        power2(fn, :, :) = nan;
                        continue 
                    end
                    % Load the pre-computed power of the Hilbert transform:
                    load([paths.SaveMatFiles, 'timeFreq_decomp\', loadName, channel, '_', currSubj, '.mat']); 
                  
                    freqRange  = 1:numel(pow.freqs); % here you can reduce the frequency range of interest
                    tOffset    = pow.tOffset;
                    sampleRate = pow.sampRate;

                    successStop = behav.succes_Stop;  % 0 = if stopping failed, 1 if successfully stopped
                    
                    if comp == 4
                        % NOTE: Here I look at the raw power time course
                        % during tapping                        
                        pow_regTaps    = pow.allRegularTaps_trlAvg(freqRange,:);                 
                        rep_powAvg     = repmat(nanmean(pow_regTaps, 2), 1, size(pow_regTaps,2));
                        power1(fn,:,:) = (pow_regTaps - rep_powAvg) ./ rep_powAvg;
                        power2(fn,:,:) = zeros(size(pow_regTaps));
                        tOffset    = 0.1;  % for pow.allRegualrTaps tOffset was 0.1
                        continue % don't execute the other part
                    end
                    
                    if comp == 1 || comp == 2
                        power1(fn, :, :) = nanmean(pow.stopSig_trls(freqRange, :, successStop), 3);  
                        power2(fn, :, :) = nanmean(pow.stopSig_trls(freqRange, :, ~successStop), 3);  
                    elseif comp == 3
                        % NOTE That here power1 refers to the stop
                        % signal response, and power2 refers to power
                        % during regular tapping at the time when the stop
                        % signal would have occurred, had it occurred one
                        % tap earlier
                        power1(fn,:,:) = pow.stopSig_trlAvg(freqRange,:); 
                        power2(fn,:,:) = pow.imaginarySS_tapBefore_trlAvg(freqRange,:); 
                    end
                    
                    allTaps_Avg       = pow.allRegularTaps_trlAvg;
                    avg_Pow_allTaps   = nanmean(allTaps_Avg(freqRange,:),2);                   
                    
                    % Normalize power in each frequency relative to the
                    % averge during regular tapping:
                    rep_powAvg(1, :, :) = repmat(avg_Pow_allTaps, 1, size(power1,3));
                    power1(fn, :, :) = (power1(fn, :, :) - rep_powAvg) ./ rep_powAvg; 
                    power2(fn, :, :) = (power2(fn, :, :) - rep_powAvg) ./ rep_powAvg;                
                end
                subj_noNan = ~isnan(power1(:, 1, 1));
                numSubj    = sum(subj_noNan);     
                currFreqs  = pow.freqs(freqRange);
                
                 
                timeCut_idcs = (timeCut+tOffset) * sampleRate + 1; 
                % (+1 sample as in getTrialsMatrix() in case 
                % timeCut+tOffset = 0, as MATLAB idcs cannot be 0)
                currWin      = round(timeCut_idcs(1) : timeCut_idcs(2));

                
                % cut to a specific test-window if activated
                if ~cut_test_win
                    mat1 = power1(subj_noNan, :, currWin);
                    mat2 = power2(subj_noNan, :, currWin);   
                    
                elseif cut_test_win
                    timeCut_Test_idcs = (timeCut_Test+tOffset) * sampleRate + 1; 
                    % (+1 sample as in getTrialsMatrix() in case 
                    % timeCut+tOffset = 0, as MATLAB idcs cannot be 0)
                    currWin_Test = round(timeCut_Test_idcs(1):timeCut_Test_idcs(2));  
                    mat1 = power1(subj_noNan, :, :); % no window-constraint yet
                    mat2 = power2(subj_noNan, :, :);
                    mat1_test = nan(size(mat1));  % fill the test-matrix with nans
                    mat2_test = nan(size(mat2));
                    mat1_test(:, :, currWin_Test) = mat1(:, :, currWin_Test);
                    mat2_test(:, :, currWin_Test) = mat2(:, :, currWin_Test);
                    mat1 = mat1_test(:, :, currWin);
                    mat2 = mat2_test(:, :, currWin);
                end         
                
                % Test for significant clusters:
                [clusPos_sigstat] = permstats(mat1, mat2, const.PERMS);     
                repeat_permstats  = false;
                
                if comp == 2 && gamma && strcmp(channel, 'Cz')
                    repeat_permstats = true;  % repeat the procedure to get a more robust result
                end
                
                if repeat_permstats
                    for rep=1:6  % run the permstats function several times  
                        % to get a more robust estimate
                        [clusPos_sigstat_tmp] = permstats(mat1, mat2, const.PERMS);   
                        clusPos_tmp(rep,:,:) = clusPos_sigstat_tmp;
                    end
                    clusPos_sigstat = squeeze(mean(clusPos_tmp)) > 0.5;
                end

                data1  = power1(subj_noNan,:,currWin);
                data2  = power2(subj_noNan,:,currWin);      
                % compute t-scores:
                t_stat = nanmean(data1 - data2,1) ./ (nanstd(data1 - data2) / sqrt (numSubj));

                subplot(2,3,c)
                imagesc(squeeze(t_stat))

                plot_additives(channel, c, mat1, gamma, numSubj, dataLabelInfo, clusPos_sigstat, ...
                               currFreqs, timeCut, sampleRate, COL_MIN_MAX);     
            end   

            timeCutTxt = sprintf('%.2f-%.2fs', timeCut);         
            set_paperPositionOptions(gamma, channel);
            
            if ~exist([paths.SavePlotsDir, 'time_freq_PowerPlots\'], 'dir')
                mkdir([paths.SavePlotsDir, 'time_freq_PowerPlots\']);
            end
            export_graph(fig_h, [paths.SavePlotsDir, 'time_freq_PowerPlots/', plotTitle, '_',channels{1}, '_', plotLabel, timeCutTxt]);    
            close all
        end
    end
end
