# Supplementary material for: Subthalamic nucleus gamma activity increases not only during movement but also during movement inhibition
Source: eLife. 2017 Jul 25;6:e23947. doi: 10.7554/eLife.23947 (PMC5526662; doi:10.7554/eLife.23947)
Supplement: Source code 1. — DOI: http://dx.doi.org/10.7554/eLife.23947.022 [file elife-23947-code1.zip › matlab_code/code/prepare_timeFreq_decomp.m]

function[] = prepare_timeFreq_decomp(fileNames, paths, const)
% PREPARE_TIMEFREQ_DECOMP performed time-frequency decomposition via the
% filter-hilbert method and stores freq*time*trials matrices 
% to perform pairwise comparisons later on
% INPUTS
% fileNames - name of mat-fiiles to load containing the LFP and EEG data
% paths     - contains paths to folders to store figures and mat-files
% const     - contains constant variables


dsSR = 200; % Downsample to 200 Hz after Hilbert-transform if stored later
tWidth  = const.ITI*2;  % tWidth  = intertap interval * 2 = 0.9*2 = 1.6 s
tOffset = tWidth/2;     % const.tOffset;

% Compute and save the time-frequency transform for the following channels:
channels = {'contSTN', 'ipsiSTN', 'contM1','Pz', 'ipsiM1', 'Cz', 'Fz'};

 for gamma = 0:1   % compute for low-frequency and gamma range
    if gamma
        min_freq =  50;  % Hz
        max_freq = 120;  % Hz     
        freqs = min_freq:2:max_freq;
        bandWidth = 10;  % -5:+5 Hz band-width for gamma
        freq_addit = 'gamma_';
    else       
        min_freq =  3;  % Hz
        max_freq = 40;  % Hz
        freqs = min_freq:max_freq;
        bandWidth = 3;  % -1.5:+1.5 Hz band-width for 3-40 Hz
        freq_addit = '';
    end
    
    for c = 1:numel(channels)
        channel = channels{c};
        
        for fn = 1:numel(fileNames)    
            clear pow  
            load([paths.DataDir, fileNames{fn}, '.mat'], 'SSMT')    
            NewSR   = SSMT.wvData.sampleRate;
            dtTime  = 1/NewSR;
            
            if strcmp(fileNames{fn}, '09_SN') && ...
             ~(strcmp(channel, 'ipsiSTN') || strcmp(channel, 'contSTN') )
                % in 09_SN no EEGs were recorded, so skip that
                 continue 
            end
            rawData = SSMT.wvData.(channel);
  
            fprintf([fileNames{fn}, ' ', channel, '...\n']);         
            chanOutlier = SSMT.evt.lastTap_EEG_outl.(channel);      
            currOutlier = (SSMT.evt.outlier + chanOutlier)>=1;
            currSubj = ['S', fileNames{fn}(1:2)];

            currTask = SSMT;   
            % Get events of regular tapping, which will be needed as
            % baseline
            [secondTimes, earlyTimes, lateTimes] = getTaps_EarlyLate(currTask, channel);         
            allTimes = [secondTimes, earlyTimes, lateTimes];
            
            % store behavioural variables
            behav.movementExtent = SSMT.evt.movementExtent(~currOutlier);
            behav.succes_Stop    = SSMT.evt.succes_Stop(~currOutlier)';            
            for fr = 1:numel(freqs)
                plotFr = [freqs(fr) - bandWidth / 2, freqs(fr) + bandWidth / 2];        

                % uses the fieldtrip toolbox:
                % https://github.com/fieldtrip/fieldtrip:
                flt_data = ft_preproc_highpassfilter(rawData, NewSR, plotFr(1), 6, 'but', 'twopass'); 
                flt_data = ft_preproc_lowpassfilter(flt_data, NewSR, plotFr(2), 6, 'but', 'twopass');                            

                hilbert_data = abs(hilbert(flt_data)) .^ 2; % get the power after the Hilbert transform
                hilbert_data = smooth(hilbert_data, const.smoothingSpan)';  % smoothing by 100 ms

                if  NewSR ~= dsSR    % Downsample to 200 Hz
                    [fsorig, fsres] = rat(NewSR/dsSR);      
                    hilbert_data = resample(hilbert_data,fsres,fsorig); 
                    dtTime = 1/dsSR;
                end  
                % Get the average power of regular tapping 
                all_trials  = getTrialsMatrix(allTimes, hilbert_data, dtTime, const.ITI, 0.1);  % one tapping cylce, const.ITI = 0.9, offset by 0.1s before tap onset 
                pow.allRegularTaps_trlAvg(fr,:) = nanmean(all_trials,2);  

                % Get power aligned to stop signal 
                currTimes = SSMT.evt.stopSig_times;
                % Get epochs:
                hilbert_trials  = getTrialsMatrix(currTimes(~currOutlier), hilbert_data, dtTime, tWidth, tOffset);
                pow.stopSig_trls(fr,:,:) = hilbert_trials;
                pow.stopSig_trlAvg(fr,:) = nanmean(hilbert_trials, 2);       

                % Get power aligned to when the stop signal would have imaginarily occurred if it had occured one tap earlier
                currTimes = SSMT.evt.lastRegular_tap_time;        
                diffLastRegularTapToStopSig = nanmedian(SSMT.evt.stopSig_times - SSMT.evt.lastRegular_tap_time);              
                stopSigOffset   = const.ITI - diffLastRegularTapToStopSig;
                currTimes       = currTimes - stopSigOffset;
                hilbert_trials  = getTrialsMatrix(currTimes(~currOutlier), hilbert_data, dtTime, tWidth, tOffset);  % get epochs
                pow.imaginarySS_tapBefore_trlAvg(fr,:) = nanmean(hilbert_trials, 2);  % saving the average makes the file smaller
            end
            
            pow.freqs    = freqs;
            pow.sampRate = dsSR;
            pow.tWidth   = tWidth;
            pow.tOffset  = tOffset;
            
            if ~exist([paths.SaveMatFiles, 'timeFreq_decomp\'], 'dir')
                mkdir([paths.SaveMatFiles, 'timeFreq_decomp\']);
            end
            save([paths.SaveMatFiles, 'timeFreq_decomp\timeFreq_decomp_stopSig_', freq_addit, channel, '_', currSubj, '.mat'],  'pow', 'behav',  '-v7.3') 
        end
    end
end
