# Supplementary material for: Subthalamic nucleus gamma activity increases not only during movement but also during movement inhibition
Source: eLife. 2017 Jul 25;6:e23947. doi: 10.7554/eLife.23947 (PMC5526662; doi:10.7554/eLife.23947)
Supplement: Source code 1. — DOI: http://dx.doi.org/10.7554/eLife.23947.022 [file elife-23947-code1.zip › matlab_code/code/set_paperPositionOptions.m]

function [] = set_paperPositionOptions(gamma, channel)
% SET_PAPERPOSITIONOPTIONS set the paper size such that it is suitable for 
% the figure export depending on the configuration

set(gcf, 'PaperUnits', 'centimeters');
SCALE_FACTOR = 1.3;
if gamma
    set(gcf, 'PaperPosition', [0 0 16.94 8.4] * SCALE_FACTOR);
else
    set(gcf, 'PaperPosition', [0 0 16.92 9.8] * SCALE_FACTOR); %9
end
if strcmp(channel, 'contSTN') || strcmp(channel, 'contM1_ISPC') % Make it bigger for the STN
    set(gca, 'FontSize', 16);
    SCALE_FACTOR = 1.8;
    if gamma
        set(gcf, 'PaperPosition', [0 0 16.94 * SCALE_FACTOR 6.5 * SCALE_FACTOR]);
    else
        set(gcf, 'PaperPosition', [0 0 16.92 * SCALE_FACTOR 9 * SCALE_FACTOR]);
    end  
end
