# Supplementary material for: Subthalamic nucleus gamma activity increases not only during movement but also during movement inhibition
Source: eLife. 2017 Jul 25;6:e23947. doi: 10.7554/eLife.23947 (PMC5526662; doi:10.7554/eLife.23947)
Supplement: Source code 1. — DOI: http://dx.doi.org/10.7554/eLife.23947.022 [file elife-23947-code1.zip › matlab_code/code/storedConst.m]

function const = storedConst()
% STOREDCONST Provides variables that remain constant for all scripts

const.NewSR = 1000;  % sampling rate of the LFP and EEG data in 01_SN.mat, etc
const.ITI   = 0.9;   % instructed inter-tap interval in sec (as given by the metronome)
const.PERMS = 2000;  % number of permutations for cluster-based permutation tests

const.smoothingSpan = 100; % [ms] smooth over 100 ms after obtaining the power from the hilbert transform 
const.testWin = [0, 0.156]; % this is the window used to run the cluster-based multiple comparison correction, 156 ms is the time when the failed tap occurred on average
                            % see also the value of the variable 'timeToFailedTap', in L 173 in plot_powerAvg_SuccessFail()

const.fileNames_CTMT =  {'02_SN', '03_SN', '04_SN', '05_SN', '06_SN', '08_SN'};  % THOSE PATIENTS WERE ALSO RECORDED IN THE CONTROL CONDITION
const.patientNrs_CTMT = [2, 3, 4, 5, 6, 8];

% some plotting constants
const.fontSizeFig = 17;
const.colBlue        = [0.4,0.5,1];
const.colRed         = [228, 27, 26] / 255;
const.colGreen       = [38, 185, 71] / 255;
const.colPurple      = [188, 120, 225] / 255;
const.colSignifiFill = [1, 0.4, 0.4];

%% Information about whether the right STN was the ipsilateral or contralateral
% one, i.e. when a patient tapped with the right hand the left STN was the
% contralateral one
const.SN_01.rightSTN = 'ipsiSTN';
const.SN_01.leftSTN = 'contSTN';
const.SN_01.contM1 = 'C3';
const.SN_01.ipsiM1 = 'C4';

const.SN_02.rightSTN = 'ipsiSTN';  
const.SN_02.leftSTN = 'contSTN';  
const.SN_02.contM1 = 'C3';
const.SN_02.ipsiM1 = 'C4';

const.SN_03.rightSTN = 'ipsiSTN';
const.SN_03.leftSTN = 'contSTN';  
const.SN_03.contM1 = 'C3';
const.SN_03.ipsiM1 = 'C4';

% USED THE LEFT HAND
const.SN_04.rightSTN = 'contSTN'; 
const.SN_04.leftSTN = 'ipsiSTN';  
const.SN_04.contM1 = 'C4';
const.SN_04.ipsiM1 = 'C3';

const.SN_05.rightSTN = 'ipsiSTN';
const.SN_05.leftSTN = 'contSTN';  
const.SN_05.contM1 = 'C3';
const.SN_05.ipsiM1 = 'C4';

const.SN_06.rightSTN = 'ipsiSTN';  
const.SN_06.leftSTN = 'contSTN';  
const.SN_06.contM1 = 'C3';
const.SN_06.ipsiM1 = 'C4';

% USED LEFT HAND
const.SN_07.contSTN = 'R1R8';  % all the other channels were saturated
const.SN_07.ipsiSTN = 'L1L8';  % all the other channels were saturated
const.SN_07.rightSTN = 'contSTN';  
const.SN_07.leftSTN = 'ipsiSTN';  
const.SN_07.contM1 = 'C4';
const.SN_07.ipsiM1 = 'C3';

const.SN_08.rightSTN = 'ipsiSTN'; 
const.SN_08.leftSTN = 'contSTN';  
const.SN_08.contM1 = 'C3';
const.SN_08.ipsiM1 = 'C4';

% No EEGs recorded, USED LEFT HAND
const.SN_09.rightSTN = 'contSTN';  
const.SN_09.leftSTN = 'ipsiSTN';  
const.SN_09.contM1 = 'X';
const.SN_09.ipsiM1 = 'X';
