# Supplementary material for: Subthalamic nucleus gamma activity increases not only during movement but also during movement inhibition
Source: eLife. 2017 Jul 25;6:e23947. doi: 10.7554/eLife.23947 (PMC5526662; doi:10.7554/eLife.23947)
Supplement: Source code 1. — DOI: http://dx.doi.org/10.7554/eLife.23947.022 [file elife-23947-code1.zip › matlab_code/run_analyses.m]

% This code uses the fieldtrip toolbox: https://github.com/fieldtrip/fieldtrip
% and cbrewer color schemes: 
% https://uk.mathworks.com/matlabcentral/fileexchange/34087-cbrewer---colorbrewer-schemes-for-matlab
% which need to be added to the working directory 

clear all
close all
addpath('code\') % folder, where functions are located

paths.DataDir      = 'data\';       % the .mat data files '01_SN.mat', '02_SN.mat' need to be downloaded from
                                    % https://ora.ox.ac.uk/objects/uuid:54c00c3d-1809-4a52-bba8-b491b6075f35 and put into this folder
paths.SaveMatFiles = 'matfiles\';   % folder, where files will be stored after intermediate processing (e.g. time-frequency decomposition)
paths.SavePlotsDir = 'plots\';      % folder, where figures will be stored
const              = storedConst(); % load some constant variables

fileNames   = {'01_SN', '02_SN', '03_SN', '04_SN', '05_SN', '06_SN', '07_SN', '08_SN', '09_SN'};
 
%% Calculate the time-frequency decomposition using the hilbert-transform 
% and save it to matfiles:
prepare_timeFreq_decomp(fileNames, paths, const)  

% Plot power differences (time-frequency plots) around the stop signal
plot_timeFreq_power_Differences(fileNames,paths, const) % >>> Figure 3 + 6
% Plots average power time-courses in different bands
plot_powerAvg_SuccessFail(fileNames, paths, const)    % >>> Figure 4             
% Calculates and compares the timing of the gamma increase peaks
calc_powerPeakTimings(fileNames, paths, const)     


%% Calculate inter-site-phase clustering
% No EEGs recorded in '09_SN', thus  compute it only for the first 8 patients
fileNames   = {'01_SN', '02_SN', '03_SN', '04_SN', '05_SN', '06_SN', '07_SN', '08_SN'};
fileNames   = {'01_SN', '02_SN'};
calc_interSitePhaseClustering(fileNames, paths, const)     
plot_interSitePhaseClustering(fileNames, paths, const)     % >>> Figure 5
